# Supplementary material for: Dipicolinate Complexes of Oxovanadium(IV) and Dioxovanadium(V) with 2-Phenylpyridine and 4,4′-Dimethoxy-2,2′-bipyridyl as New Precatalysts for Olefin Oligomerization
Source: Materials (Basel). 2022 Feb 13;15(4):1379. doi: 10.3390/ma15041379 (PMC8875215; doi:10.3390/ma15041379)
Supplement: Supplementary file 1 [file materials-15-01379-s001.zip]

Archive with 1 entries (1 files):
- materials-1580885-supplementary.pdf
